# Supplementary material for: Shifts in Mycobacterial Populations and Emerging Drug-Resistance in West and Central Africa
Source: PLoS One. 2014 Dec 10;9(12):e110393. doi: 10.1371/journal.pone.0110393 (PMC4262193; doi:10.1371/journal.pone.0110393)
Supplement: Table S1 — Genotypic and DST information on all isolates included in the study. (XLSX) [file pone.0110393.s001.xlsx]

## Sheet: Sheet1
Isolatenr	GeogrOrigin	Period	Age	Sex	Casehistory	Isoniazid02	Ethanbutol	Rifampicin40	Streptomycin	SITnr	TBLineage	Genetic group
051344	Cameroon	2005	17		New	S	S	S	S	61	Euro-American	Modern lineage
051345	Cameroon	2005	47		New	S	S	S	S	50	Euro-American	Modern lineage
051346	Cameroon	2005	43		New	S	S	S	S	50	Euro-American	Modern lineage
051349	Cameroon	2005	21		New	S	S	S	S	50	Euro-American	Modern lineage
051351	Cameroon	2005	43		New	S	S	S	S	52	Euro-American	Modern lineage
051353	Cameroon	2005	35		New	S	S	S	S	53	Euro-American	Modern lineage
051362	Cameroon	2005	20		New	S	S	S	S	61	Euro-American	Modern lineage
051364	Cameroon	2005	38		New	S	S	S	S	53	Euro-American	Modern lineage
051365	Cameroon	2005	23		New	S	S	S	S	61	Euro-American	Modern lineage
051369	Cameroon	2005	25		New	S	S	S	S	61	Euro-American	Modern lineage
051328	Cameroon	2005	30		New	S	S	S	S	53	Euro-American	Modern lineage
051329	Cameroon	2005	30		New	S	S	S	S	61	Euro-American	Modern lineage
051330	Cameroon	2005	24		New	S	S	S	S	50	Euro-American	Modern lineage
051332	Cameroon	2005	34		New	S	S	S	S	61	Euro-American	Modern lineage
051333	Cameroon	2005	30		New	R	R	S	R	53	Euro-American	Modern lineage
051335	Cameroon	2005	35		New	S	S	S	S	53	Euro-American	Modern lineage
051338	Cameroon	2005	29		New	S	S	S	S	50	Euro-American	Modern lineage
052443	Cameroon	2005			New	S	S	S	S	61	Euro-American	Modern lineage
052444	Cameroon	2005			New	S	S	S	S	450	Indo-Oceanic	Ancient lineage
052445	Cameroon	2005			New	S	S	S	S	237	Euro-American	Modern lineage
052446	Cameroon	2005			New	S	S	S	S	61	Euro-American	Modern lineage
052447	Cameroon	2005			New	S	S	S	S	44	Euro-American	Modern lineage
052448	Cameroon	2005			New	S	S	S	S	307	Euro-American	Modern lineage
052449	Cameroon	2005			New	S	S	S	S	61	Euro-American	Modern lineage
052450	Cameroon	2005			New	S	S	S	S	317	Euro-American	Modern lineage
052451	Cameroon	2005			New	S	S	S	S	1205	Euro-American	Modern lineage
052453	Cameroon	2005			New	S	S	S	S	237	Euro-American	Modern lineage
052454	Cameroon	2005			New	S	S	S	S	61	Euro-American	Modern lineage
052455	Cameroon	2005			New	S	S	S	S	50	Euro-American	Modern lineage
052456	Cameroon	2005			New	S	S	S	S	61	Euro-American	Modern lineage
052457	Cameroon	2005			New	S	S	S	S	50	Euro-American	Modern lineage
052458	Cameroon	2005			New	S	S	S	S	838	Euro-American	Modern lineage
052459	Cameroon	2005			New	S	S	S	S	61	Euro-American	Modern lineage
052460	Cameroon	2005			New	S	S	S	S	331	West African 1	Ancient lineage
052461	Cameroon	2005			New	S	S	S	S	61	Euro-American	Modern lineage
052462	Cameroon	2005			New	S	S	S	R	61	Euro-American	Modern lineage
052463	Cameroon	2005			New	S	S	S	S	61	Euro-American	Modern lineage
052465	Cameroon	2005			New	S	S	S	S	853	Euro-American	Modern lineage
052466	Cameroon	2005			New	S	S	S	S	53	Euro-American	Modern lineage
052467	Cameroon	2005			New	S	S	S	S	61	Euro-American	Modern lineage
052468	Cameroon	2005			New	S	S	S	S	50	Euro-American	Modern lineage
052469	Cameroon	2005			New	S	S	S	S	53	Euro-American	Modern lineage
052470	Cameroon	2005			New	S	S	S	S	61	Euro-American	Modern lineage
052471	Cameroon	2005			New	S	S	S	S	orphan	Indo-Oceanic	Ancient lineage
052472	Cameroon	2005			New	S	S	S	S	25	Unkown (CAS)	Modern lineage
052473	Cameroon	2005			New	S	S	S	S	orphan	Euro-American	Modern lineage
052474	Cameroon	2005			New	S	S	S	S	61	Euro-American	Modern lineage
052475	Cameroon	2005			New	S	S	S	S	61	Euro-American	Modern lineage
052476	Cameroon	2005			New	S	S	S	S	53	Euro-American	Modern lineage
052478	Cameroon	2005			New	S	S	S	S	61	Euro-American	Modern lineage
052479	Cameroon	2005			New	S	S	S	S	53	Euro-American	Modern lineage
052480	Cameroon	2005			New	S	S	S	S	53	Euro-American	Modern lineage
052481	Cameroon	2005			New	S	S	S	S	50	Euro-American	Modern lineage
052482	Cameroon	2005			New	S	S	S	S	615	Euro-American	Modern lineage
052483	Cameroon	2005			New	S	S	S	S	61	Euro-American	Modern lineage
052484	Cameroon	2005			New	R	S	S	S	61	Euro-American	Modern lineage
052485	Cameroon	2005			New	S	S	S	S	50	Euro-American	Modern lineage
052486	Cameroon	2005			New	S	S	S	S	61	Euro-American	Modern lineage
052487	Cameroon	2005			New	S	S	S	S	65	Euro-American	Modern lineage
052488	Cameroon	2005			New	S	S	S	S	53	Euro-American	Modern lineage
052489	Cameroon	2005			New	S	S	S	S	61	Euro-American	Modern lineage
052490	Cameroon	2005			New	S	S	S	S	61	Euro-American	Modern lineage
052491	Cameroon	2005			New	S	S	S	S	61	Euro-American	Modern lineage
052492	Cameroon	2005			New	R	S	S	S	49	Euro-American	Modern lineage
052493	Cameroon	2005			New	S	R	S	S	52	Euro-American	Modern lineage
052494	Cameroon	2005			New	R	S	R	R	61	Euro-American	Modern lineage
052495	Cameroon	2005			New	S	S	S	S	1201	Euro-American	Modern lineage
052496	Cameroon	2005			New	S	S	S	S	403	Euro-American	Modern lineage
052497	Cameroon	2005			New	S	S	S	S	61	Euro-American	Modern lineage
052498	Cameroon	2005			New	S	S	S	R	50	Euro-American	Modern lineage
052499	Cameroon	2005			New	S	S	S	S	61	Euro-American	Modern lineage
052500	Cameroon	2005			New	S	S	S	S	50	Euro-American	Modern lineage
052501	Cameroon	2005			New	S	S	S	S	61	Euro-American	Modern lineage
052502	Cameroon	2005			New	S	S	S	S	61	Euro-American	Modern lineage
052503	Cameroon	2005			New	R	R	R	R	61	Euro-American	Modern lineage
052504	Cameroon	2005			New	R	R	R	R	61	Euro-American	Modern lineage
052508	Cameroon	2005			New	R	R	R	R	101	West African 1	Ancient lineage
052511	Cameroon	2005			New	R	S	R	S	61	Euro-American	Modern lineage
052512	Cameroon	2005			New	R	S	R	S	61	Euro-American	Modern lineage
052514	Cameroon	2005			New	R	S	R	S	450	Indo-Oceanic	Ancient lineage
052515	Cameroon	2005			New	S	S	S	S	orphan	Euro-American	Modern lineage
052516	Cameroon	2005			New	S	S	S	S	orphan	Euro-American	Modern lineage
052517	Cameroon	2005			New	S	S	S	S	61	Euro-American	Modern lineage
052518	Cameroon	2005			New	R	S	S	R	61	Euro-American	Modern lineage
052519	Cameroon	2005			New	R	R	R	R	61	Euro-American	Modern lineage
052520	Cameroon	2005			New	R	R	R	R	53	Euro-American	Modern lineage
052521	Cameroon	2005			New	R	R	R	R	52	Euro-American	Modern lineage
052522	Cameroon	2005			New	R	R	R	R	317	Euro-American	Modern lineage
052523	Cameroon	2005			New	R	S	R	R	137	Euro-American	Modern lineage
052524	Cameroon	2005			New	S	S	S	S	61	Euro-American	Modern lineage
052526	Cameroon	2005			New	R	R	R	R	61	Euro-American	Modern lineage
052527	Cameroon	2005			New	R	S	R	R	847	Euro-American	Modern lineage
052528	Cameroon	2005			New	S	S	S	S	61	Euro-American	Modern lineage
052529	Cameroon	2005			New	S	S	S	S	786	Indo-Oceanic	Ancient lineage
052530	Cameroon	2005			New	S	S	S	S	50	Euro-American	Modern lineage
052531	Cameroon	2005			New	S	S	S	S	61	Euro-American	Modern lineage
052532	Cameroon	2005			New	S	S	S	S	61	Euro-American	Modern lineage
052533	Cameroon	2005			New	S	S	S	S	237	Euro-American	Modern lineage
052534	Cameroon	2005			New	S	S	S	S	61	Euro-American	Modern lineage
052535	Cameroon	2005			New	R	S	S	S	403	Euro-American	Modern lineage
052537	Cameroon	2005			New	R	S	S	S	53	Euro-American	Modern lineage
052538	Cameroon	2005			New	S	S	S	S	52	Euro-American	Modern lineage
052539	Cameroon	2005			New	S	S	S	S	50	Euro-American	Modern lineage
052540	Cameroon	2005			New	R	S	S	S	838	Euro-American	Modern lineage
052541	Cameroon	2005			New	S	S	S	R	61	Euro-American	Modern lineage
052542	Cameroon	2005			New	S	S	S	S	853	Euro-American	Modern lineage
052536	Cameroon	2005			New	S	S	S	S	316	Euro-American	Modern lineage
071565	Cameroon	2007			New	R	S	R	R	61	Euro-American	Modern lineage
071566	Cameroon	2007			New	S	S	S	S	50	Euro-American	Modern lineage
071567	Cameroon	2007			New	S	S	S	S	52	Euro-American	Modern lineage
071568	Cameroon	2007			New	R	S	R	S	61	Euro-American	Modern lineage
071569	Cameroon	2007			New	R	R	R	R	61	Euro-American	Modern lineage
071570	Cameroon	2007			New	R	R	R	R	61	Euro-American	Modern lineage
071571	Cameroon	2007			New	S	S	S	R	52	Euro-American	Modern lineage
071572	Cameroon	2007			New	R	R	R	R	61	Euro-American	Modern lineage
071573	Cameroon	2007			New	R	S	S	R	49	Euro-American	Modern lineage
071574	Cameroon	2007			New	R	S	S	R	50	Euro-American	Modern lineage
071575	Cameroon	2007			New	R	R	R	R	61	Euro-American	Modern lineage
071576	Cameroon	2007			New	R	S	S	R	20	Euro-American	Modern lineage
071577	Cameroon	2007			New	R	S	R	S	50	Euro-American	Modern lineage
071578	Cameroon	2007			New	R	S	R	R	852	Euro-American	Modern lineage
071579	Cameroon	2007			New	R	S	R	S	61	Euro-American	Modern lineage
071580	Cameroon	2007			New	R	S	S	R	50	Euro-American	Modern lineage
071581	Cameroon	2007			New	R	S	S	R	839	Euro-American	Modern lineage
071582	Cameroon	2007			New	R	S	R	S	53	Euro-American	Modern lineage
071583	Cameroon	2007			New	R	S	S	R	20	Euro-American	Modern lineage
071585	Cameroon	2007			New	R	S	S	R	61	Euro-American	Modern lineage
071586	Cameroon	2007			New	R	S	S	R	61	Euro-American	Modern lineage
071592	Cameroon	2007			New	S	S	S	S	61	Euro-American	Modern lineage
071599	Cameroon	2007			New	R	S	S	R	50	Euro-American	Modern lineage
071604	Cameroon	2007			New	S	S	S	S	61	Euro-American	Modern lineage
071605	Cameroon	2007			New	S	S	S	S	61	Euro-American	Modern lineage
071606	Cameroon	2007			New	S	S	S	S	25	Unkown (CAS)	Modern lineage
071608	Cameroon	2007			New	S	S	S	S	838	Euro-American	Modern lineage
071612	Cameroon	2007			New	R	S	S	R	61	Euro-American	Modern lineage
071614	Cameroon	2007			New	S	S	S	S	61	Euro-American	Modern lineage
071615	Cameroon	2007			New	S	S	S	S	61	Euro-American	Modern lineage
071616	Cameroon	2007			New	S	S	S	S	61	Euro-American	Modern lineage
071618	Cameroon	2007			New	S	S	S	S	121	Euro-American	Modern lineage
071620	Cameroon	2007			New	S	S	S	S	61	Euro-American	Modern lineage
071621	Cameroon	2007			New	S	S	S	S	61	Euro-American	Modern lineage
071622	Cameroon	2007			New	R	S	R	S	61	Euro-American	Modern lineage
071623	Cameroon	2007			New	S	S	S	S	53	Euro-American	Modern lineage
071624	Cameroon	2007			New	S	S	S	S	52	Euro-American	Modern lineage
071625	Cameroon	2007			New	S	S	S	S	61	Euro-American	Modern lineage
12-0112	Cameroon	2012			Retreatment	R	S	S	S		Euro-American	Modern lineage
12-0115	Cameroon	2012			Retreatment	S	R	S	S	52	Euro-American	Modern lineage
12-0116	Cameroon	2012			Retreatment	R	S	R	S	52	Euro-American	Modern lineage
12-0118	Cameroon	2012			Retreatment	S	S	S	S	52	Euro-American	Modern lineage
12-0119	Cameroon	2012			Retreatment	S	S	S	S	61	Euro-American	Modern lineage
12-0120	Cameroon	2012			Retreatment	R	S	R	R	852	Euro-American	Modern lineage
12-0121	Cameroon	2012			Retreatment	S	S	S	S	61	Euro-American	Modern lineage
12-0122	Cameroon	2012			Retreatment	R	S	S	S	61	Euro-American	Modern lineage
12-0123	Cameroon	2012			Retreatment	R	S	R	S	61	Euro-American	Modern lineage
12-0124	Cameroon	2012			Retreatment	S	S	S	S	61	Euro-American	Modern lineage
12-0126	Cameroon	2012			Retreatment	R	S	S	S	61	Euro-American	Modern lineage
12-0127	Cameroon	2012			Retreatment	S	S	S	S	47	Euro-American	Modern lineage
12-0128	Cameroon	2012			Retreatment	R	R	R	S	61	Euro-American	Modern lineage
12-0129	Cameroon	2012			Retreatment	R	S	R	S	390	Euro-American	Modern lineage
12-0130	Cameroon	2012			Retreatment	R	S	S	R	61	Euro-American	Modern lineage
12-0131	Cameroon	2012			Retreatment	R	S	R	R	803	Euro-American	Modern lineage
12-0132	Cameroon	2012			Retreatment	R	R	R	R	50	Euro-American	Modern lineage
12-0133	Cameroon	2012			Retreatment	R	R	R	R	49	Euro-American	Modern lineage
12-0134	Cameroon	2012			Retreatment	S	S	R	S	848	Euro-American	Modern lineage
12-0137	Cameroon	2012			Retreatment	R	R	R	R	1	East-Asian	Modern lineage
092157	Centr Afr Rep	2009			New	S	S	S	R	52	Euro-American	Modern lineage
092159	Centr Afr Rep	2009			New	S	S	S	S	42	Euro-American	Modern lineage
092160	Centr Afr Rep	2009			New	S	S	S	S	450	Indo-Oceanic	Ancient lineage
092161	Centr Afr Rep	2009			New	S	S	S	S	61	Euro-American	Modern lineage
092162	Centr Afr Rep	2009			New	S	S	S	S	47	Euro-American	Modern lineage
092163	Centr Afr Rep	2009			New	S	S	S	S	61	Euro-American	Modern lineage
092164	Centr Afr Rep	2009			New	S	S	S	R	52	Euro-American	Modern lineage
092166	Centr Afr Rep	2009			New	S	S	S	S	1056	Euro-American	Modern lineage
092167	Centr Afr Rep	2009			New	S	S	S	S	1056	Euro-American	Modern lineage
092168	Centr Afr Rep	2009			New	S	S	S	S	1056	Euro-American	Modern lineage
092171	Centr Afr Rep	2009			New	S	S	S	S	47	Euro-American	Modern lineage
092172	Centr Afr Rep	2009			New	S	S	S	R	47	Euro-American	Modern lineage
092174	Centr Afr Rep	2009			New	S	S	S	S	180	Euro-American	Modern lineage
092177	Centr Afr Rep	2009			New	R	R	S	R	52	Euro-American	Modern lineage
092180	Centr Afr Rep	2009			New	S	S	S	S	47	Euro-American	Modern lineage
092181	Centr Afr Rep	2009			New	S	S	S	S	47	Euro-American	Modern lineage
092182	Centr Afr Rep	2009			New	R	S	S	R	52	Euro-American	Modern lineage
092183	Centr Afr Rep	2009			New	R	R	R	R	1055	Euro-American	Modern lineage
092184	Centr Afr Rep	2009			New	S	S	S	S	315	Euro-American	Modern lineage
092185	Centr Afr Rep	2009			New	S	S	S	S	47	Euro-American	Modern lineage
092186	Centr Afr Rep	2009			New	S	S	S	S	61	Euro-American	Modern lineage
092187	Centr Afr Rep	2009			New	S	S	S	S	orphan	Indo-Oceanic	Ancient lineage
092188	Centr Afr Rep	2009			New	S	S	S	S	315	Euro-American	Modern lineage
092189	Centr Afr Rep	2009			New	S	S	S	R	52	Euro-American	Modern lineage
092190	Centr Afr Rep	2009			New	S	S	S	S	62	Euro-American	Modern lineage
092191	Centr Afr Rep	2009			New	S	S	S	S	52	Euro-American	Modern lineage
092192	Centr Afr Rep	2009			New	S	S	S	S	180	Euro-American	Modern lineage
092193	Centr Afr Rep	2009			New	S	S	S	R	52	Euro-American	Modern lineage
092194	Centr Afr Rep	2009			New	S	S	S	S	62	Euro-American	Modern lineage
092195	Centr Afr Rep	2009			New	S	S	S	S	47	Euro-American	Modern lineage
092196	Centr Afr Rep	2009			New	S	S	S	S	orphan	Euro-American	Modern lineage
092197	Centr Afr Rep	2009			New	S	S	S	S	62	Euro-American	Modern lineage
092198	Centr Afr Rep	2009			New	S	S	S	R	52	Euro-American	Modern lineage
092201	Centr Afr Rep	2009			New	S	S	S	S	47	Euro-American	Modern lineage
092202	Centr Afr Rep	2009			New	S	S	S	S	52	Euro-American	Modern lineage
092204	Centr Afr Rep	2009			New	S	S	S	S	47	Euro-American	Modern lineage
092205	Centr Afr Rep	2009			New	S	S	S	S	47	Euro-American	Modern lineage
092207	Centr Afr Rep	2009			New	S	S	S	S	47	Euro-American	Modern lineage
092209	Centr Afr Rep	2009			New	R	S	S	S	orphan	Euro-American	Modern lineage
092210	Centr Afr Rep	2009			New	S	S	S	S	50	Euro-American	Modern lineage
092211	Centr Afr Rep	2009			New	R	S	S	S	1055	Euro-American	Modern lineage
092212	Centr Afr Rep	2009			New	S	S	S	S	1056	Euro-American	Modern lineage
092213	Centr Afr Rep	2009			New	S	S	S	S	47	Euro-American	Modern lineage
092214	Centr Afr Rep	2009			New	S	S	S	S	orphan	Euro-American	Modern lineage
092215	Centr Afr Rep	2009			New	S	S	S	S	47	Euro-American	Modern lineage
092216	Centr Afr Rep	2009			New	S	S	S	S	838	Euro-American	Modern lineage
092217	Centr Afr Rep	2009			New	S	S	S	R	orphan	Indo-Oceanic	Ancient lineage
092218	Centr Afr Rep	2009			New	S	S	S	S	316	Euro-American	Modern lineage
092220	Centr Afr Rep	2009			New	S	S	S	S	315	Euro-American	Modern lineage
092224	Centr Afr Rep	2009			New	S	S	S	S	47	Euro-American	Modern lineage
092225	Centr Afr Rep	2009			New	S	S	S	S	orphan	Euro-American	Modern lineage
092227	Centr Afr Rep	2009			New	S	S	S	S	42	Euro-American	Modern lineage
092230	Centr Afr Rep	2009			New	R	R	S	R	1	East-Asian	Modern lineage
092231	Centr Afr Rep	2009			New	S	S	S	S	62	Euro-American	Modern lineage
092233	Centr Afr Rep	2009			New	S	S	S	S	306	Euro-American	Modern lineage
092235	Centr Afr Rep	2009			New	S	S	S	S	450	Indo-Oceanic	Ancient lineage
092236	Centr Afr Rep	2009			New	S	S	S	S	25	Unkown (CAS)	Modern lineage
092239	Centr Afr Rep	2009			New	S	S	S	S	47	Euro-American	Modern lineage
092242	Centr Afr Rep	2009			New	S	S	S	R	52	Euro-American	Modern lineage
092243	Centr Afr Rep	2009			New	S	S	S	S	62	Euro-American	Modern lineage
092244	Centr Afr Rep	2009			New	S	S	S	S	orphan	Euro-American	Modern lineage
092245	Centr Afr Rep	2009			New	S	S	S	S	orphan	Euro-American	Modern lineage
092246	Centr Afr Rep	2009			New	R	R	R	R	orphan	Euro-American	Modern lineage
092248	Centr Afr Rep	2009			New	R	R	S	S	52	Euro-American	Modern lineage
092249	Centr Afr Rep	2009			New	R	R	S	R	52	Euro-American	Modern lineage
092251	Centr Afr Rep	2009			New	S	S	S	R	47	Euro-American	Modern lineage
092252	Centr Afr Rep	2009			New	R	S	S	S	316	Euro-American	Modern lineage
092253	Centr Afr Rep	2009			New	R	S	S	S	1077	Euro-American	Modern lineage
092254	Centr Afr Rep	2009			New	S	S	S	R	52	Euro-American	Modern lineage
092255	Centr Afr Rep	2009			New	S	S	S	R	25	Unkown (CAS)	Modern lineage
092256	Centr Afr Rep	2009			New	R	R	S	R	153	Euro-American	Modern lineage
092257	Centr Afr Rep	2009			New	R	S	S	S	orphan	Euro-American	Modern lineage
092258	Centr Afr Rep	2009			New	R	S	S	S	62	Euro-American	Modern lineage
092259	Centr Afr Rep	2009			New	R	R	S	R	52	Euro-American	Modern lineage
092260	Centr Afr Rep	2009			New	S	S	S	S	52	Euro-American	Modern lineage
092261	Centr Afr Rep	2009			New	S	S	S	S	47	Euro-American	Modern lineage
092262	Centr Afr Rep	2009			New	S	S	S	S	52	Euro-American	Modern lineage
092263	Centr Afr Rep	2009			New	S	S	S	S	47	Euro-American	Modern lineage
092264	Centr Afr Rep	2009			New	S	S	S	S	50	Euro-American	Modern lineage
092265	Centr Afr Rep	2009			New	S	S	S	S	47	Euro-American	Modern lineage
092266	Centr Afr Rep	2009			New	S	S	S	S	42	Euro-American	Modern lineage
092267	Centr Afr Rep	2009			New	S	S	S	S	180	Euro-American	Modern lineage
092269	Centr Afr Rep	2009			New	S	S	S	S	1332	Euro-American	Modern lineage
092270	Centr Afr Rep	2009			New	S	S	S	S	47	Euro-American	Modern lineage
092271	Centr Afr Rep	2009			New	S	S	S	S	47	Euro-American	Modern lineage
092272	Centr Afr Rep	2009			New	S	S	R	S	61	Euro-American	Modern lineage
092274	Centr Afr Rep	2009			New	S	S	S	R	52	Euro-American	Modern lineage
092276	Centr Afr Rep	2009			New	S	S	S	S	47	Euro-American	Modern lineage
092278	Centr Afr Rep	2009			New	S	S	S	S	62	Euro-American	Modern lineage
092279	Centr Afr Rep	2009			New	S	S	S	S	52	Euro-American	Modern lineage
092280	Centr Afr Rep	2009			New	S	S	S	S	47	Euro-American	Modern lineage
092281	Centr Afr Rep	2009			New	S	S	S	S	47	Euro-American	Modern lineage
092282	Centr Afr Rep	2009			New	S	S	S	S	47	Euro-American	Modern lineage
092283	Centr Afr Rep	2009			New	S	S	S	S	47	Euro-American	Modern lineage
092284	Centr Afr Rep	2009			New	S	S	S	S	61	Euro-American	Modern lineage
092286	Centr Afr Rep	2009			New	S	S	S	S	47	Euro-American	Modern lineage
092287	Centr Afr Rep	2009			New	S	S	S	S	61	Euro-American	Modern lineage
092288	Centr Afr Rep	2009			New	S	S	S	S	571	Euro-American	Modern lineage
092289	Centr Afr Rep	2009			New	S	S	S	S	1055	Euro-American	Modern lineage
092291	Centr Afr Rep	2009			New	S	S	S	R	53	Euro-American	Modern lineage
092292	Centr Afr Rep	2009			New	S	S	S	S	25	Unkown (CAS)	Modern lineage
092293	Centr Afr Rep	2009			New	S	S	S	R	52	Euro-American	Modern lineage
052196	Guinea	2005			New	R	S	R	R	53	Euro-American	Modern lineage
052197	Guinea	2005			New	S	S	S	S	50	Euro-American	Modern lineage
052198	Guinea	2005			New	R	S	S	R	1	East-Asian	Modern lineage
052199	Guinea	2005			New	S	S	S	S	50	Euro-American	Modern lineage
052200	Guinea	2005			New	S	S	S	S	orphan	Euro-American	Modern lineage
052201	Guinea	2005			New	S	S	S	S	803	Euro-American	Modern lineage
052202	Guinea	2005			New	S	S	S	S	50	Euro-American	Modern lineage
052203	Guinea	2005			New	S	S	S	S	61	Euro-American	Modern lineage
052204	Guinea	2005			New	S	S	S	S	orphan	Euro-American	Modern lineage
052205	Guinea	2005			New	R	S	S	S	134	Euro-American	Modern lineage
052206	Guinea	2005			New	S	S	S	S	orphan	Euro-American	Modern lineage
052207	Guinea	2005			New	S	S	S	S	orphan	Indo-Oceanic	Ancient lineage
052209	Guinea	2005			New	S	S	S	S	orphan	Indo-Oceanic	Ancient lineage
052210	Guinea	2005			New	S	S	S	S	134	Euro-American	Modern lineage
052211	Guinea	2005			New	S	S	S	S	orphan	Indo-Oceanic	Ancient lineage
060417	Guinea	2006			New	S	S	S	S	orphan	Indo-Oceanic	Ancient lineage
060415	Guinea	2006			New	S	S	S	S	orphan	Euro-American	Modern lineage
060416	Guinea	2006			New	R	S	S	R	134	Euro-American	Modern lineage
060418	Guinea	2006			New	R	S	S	S	181	West African 2	Ancient lineage
060419	Guinea	2006			New	S	S	S	S	46	Indo-Oceanic	Ancient lineage
060420	Guinea	2006			New	S	S	S	S	orphan	Indo-Oceanic	Ancient lineage
060421	Guinea	2006			New	S	S	S	S	465	Euro-American	Modern lineage
060422	Guinea	2006			New	S	S	S	S	181	West African 2	Ancient lineage
060423	Guinea	2006			New	S	S	S	S	181	West African 2	Ancient lineage
060424	Guinea	2006			New	S	S	S	S	orphan	Indo-Oceanic	Ancient lineage
060425	Guinea	2006			New	S	S	S	S	159	Euro-American	Modern lineage
060426	Guinea	2006			New	S	S	S	S	orphan	Euro-American	Modern lineage
060427	Guinea	2006			New	S	S	S	S	46	Indo-Oceanic	Ancient lineage
060428	Guinea	2006			New	R	S	S	S	33	Euro-American	Modern lineage
060429	Guinea	2006			New	R	R	R	R	37	Euro-American	Modern lineage
060430	Guinea	2006			New	S	S	S	S	orphan	West African 1	Ancient lineage
060431	Guinea	2006			New	R	S	S	R	465	Euro-American	Modern lineage
060432	Guinea	2006			New	R	S	S	R	465	Euro-American	Modern lineage
060433	Guinea	2006			New	R	S	S	R	1	East-Asian	Modern lineage
060434	Guinea	2006			New	R	S	S	R	1	East-Asian	Modern lineage
060435	Guinea	2006			New	S	S	S	S	78	Euro-American	Modern lineage
060436	Guinea	2006			New	S	S	S	S	137	Euro-American	Modern lineage
060437	Guinea	2006			New	S	S	S	S	78	Euro-American	Modern lineage
060438	Guinea	2006			New	S	S	S	S	872	Euro-American	Modern lineage
060440	Guinea	2006			New	S	S	S	S	orphan	Euro-American	Modern lineage
060441	Guinea	2006			New	R	S	S	R	53	Euro-American	Modern lineage
060442	Guinea	2006			New	S	S	S	S	53	Euro-American	Modern lineage
060443	Guinea	2006			New	S	S	S	S	53	Euro-American	Modern lineage
060444	Guinea	2006			New	S	S	S	S	159	Euro-American	Modern lineage
060445	Guinea	2006			New	S	S	S	S	orphan	Euro-American	Modern lineage
060446	Guinea	2006			New	S	S	S	S	1803	Euro-American	Modern lineage
060447	Guinea	2006			New	S	S	S	S	1525	Euro-American	Modern lineage
060448	Guinea	2006			New	S	S	S	S	42	Euro-American	Modern lineage
060449	Guinea	2006			New	S	S	S	S	1803	Euro-American	Modern lineage
060450	Guinea	2006			New	S	S	S	S	1	East-Asian	Modern lineage
060451	Guinea	2006			New	S	S	S	S	262	Euro-American	Modern lineage
060452	Guinea	2006			New	R	S	S	R	134	Euro-American	Modern lineage
060453	Guinea	2006			New	S	S	S	R	44	Euro-American	Modern lineage
060454	Guinea	2006			New	R	S	S	R	orphan	Euro-American	Modern lineage
060455	Guinea	2006			New	S	S	S	S	53	Euro-American	Modern lineage
060456	Guinea	2006			New	S	S	R	S	53	Euro-American	Modern lineage
060457	Guinea	2006			New	S	S	S	S	53	Euro-American	Modern lineage
060458	Guinea	2006			New	S	S	S	S	62	Euro-American	Modern lineage
060459	Guinea	2006			New	S	S	S	R	765	Euro-American	Modern lineage
060460	Guinea	2006			New	S	S	S	S	62	Euro-American	Modern lineage
060461	Guinea	2006			New	S	S	S	S	46	Indo-Oceanic	Ancient lineage
060462	Guinea	2006			New	R	S	S	R	orphan	Euro-American	Modern lineage
060464	Guinea	2006			New	S	S	R	S	53	Euro-American	Modern lineage
060465	Guinea	2006			New	S	S	S	S	1	East-Asian	Modern lineage
060466	Guinea	2006			New	S	S	S	R	61	Euro-American	Modern lineage
060468	Guinea	2006			New	R	S	S	R	465	Euro-American	Modern lineage
060469	Guinea	2006			New	S	S	S	S	1139	Euro-American	Modern lineage
060470	Guinea	2006			New	S	S	S	S	53	Euro-American	Modern lineage
060471	Guinea	2006			New	S	S	S	S	1112	Euro-American	Modern lineage
060472	Guinea	2006			New	S	S	S	S	orphan	Euro-American	Modern lineage
060473	Guinea	2006			New	S	S	S	S	53	Euro-American	Modern lineage
060474	Guinea	2006			New	S	S	S	S	1	East-Asian	Modern lineage
060475	Guinea	2006			New	S	S	S	S	494	Euro-American	Modern lineage
060476	Guinea	2006			New	S	S	S	S	61	Euro-American	Modern lineage
062405	Guinea	2006			New	S	S	S	S	431	Euro-American	Modern lineage
062406	Guinea	2006			New	S	S	S	S	431	Euro-American	Modern lineage
062407	Guinea	2006			New	S	S	S	R	872	Euro-American	Modern lineage
062408	Guinea	2006			New	S	S	S	S	orphan	Euro-American	Modern lineage
062409	Guinea	2006			New	S	S	S	S	42	Euro-American	Modern lineage
062410	Guinea	2006			New	S	S	S	S	319	West African 1	Ancient lineage
062413	Guinea	2006			New	S	S	S	S	872	Euro-American	Modern lineage
062415	Guinea	2006			New	S	S	S	S	46	Indo-Oceanic	Ancient lineage
062416	Guinea	2006			New	S	S	S	R	61	Euro-American	Modern lineage
062417	Guinea	2006			New	S	S	S	S	1227	Euro-American	Modern lineage
062418	Guinea	2006			New	S	S	S	S	42	Euro-American	Modern lineage
062419	Guinea	2006			New	S	S	S	S	orphan	Euro-American	Modern lineage
062438	Guinea	2006			New	S	S	S	S	86	Euro-American	Modern lineage
062439	Guinea	2006			New	S	S	S	S	orphan	Euro-American	Modern lineage
081442	Guinea	2008			New	S	S	S	S	872	Euro-American	Modern lineage
081443	Guinea	2008			New	S	S	S	S	319	West African 1	Ancient lineage
081444	Guinea	2008			New	S	S	S	S	494	Euro-American	Modern lineage
081445	Guinea	2008			New	S	S	S	S	42	Euro-American	Modern lineage
081448	Guinea	2008			New	S	S	S	R	61	Euro-American	Modern lineage
081451	Guinea	2008			New	R	S	S	R	53	Euro-American	Modern lineage
081452	Guinea	2008			New	S	S	S	S	771	Euro-American	Modern lineage
081453	Guinea	2008			New	S	S	S	S	53	Euro-American	Modern lineage
081454	Guinea	2008			New	S	S	S	S	orphan	Euro-American	Modern lineage
081455	Guinea	2008			New	S	S	S	S	181	West African 2	Ancient lineage
081456	Guinea	2008			New	S	S	S	S	orphan	West African 2	Ancient lineage
081459	Guinea	2008			New	S	S	S	S	64	Euro-American	Modern lineage
081541	Guinea	2008			New	S	S	S	S	42	Euro-American	Modern lineage
081542	Guinea	2008			New	S	S	S	S	orphan	Euro-American	Modern lineage
10-2667	Guinea	2010			New	R	S	S	R	53	Euro-American	Modern lineage
10-2649	Guinea	2010			New	S	S	S	S	262	Euro-American	Modern lineage
10-2651	Guinea	2010			New	S	S	S	S	1227	Euro-American	Modern lineage
10-2652	Guinea	2010			New	S	S	S	S	50	Euro-American	Modern lineage
10-2653	Guinea	2010			New	S	S	S	S	926	Euro-American	Modern lineage
10-2654	Guinea	2010			New	S	S	S	S	orphan	Euro-American	Modern lineage
10-2655	Guinea	2010			New	R	S	S	R	134	Euro-American	Modern lineage
10-2656	Guinea	2010			New	S	S	S	S	orphan	Euro-American	Modern lineage
10-2666	Guinea	2010			New	S	S	S	S	465	Euro-American	Modern lineage
10-2658	Guinea	2010			New	R	S	S	R	465	Euro-American	Modern lineage
10-2659	Guinea	2010			New	S	S	S	S	orphan	Euro-American	Modern lineage
10-2660	Guinea	2010			New	S	S	S	S	orphan	Euro-American	Modern lineage
10-2661	Guinea	2010			New	S	S	S	S	60	Euro-American	Modern lineage
10-2662	Guinea	2010			New	S	S	S	S	orphan	Indo-Oceanic	Ancient lineage
10-2663	Guinea	2010			New	S	S	S	S	46	Indo-Oceanic	Ancient lineage
10-2664	Guinea	2010			New	S	S	S	R	orphan	Euro-American	Modern lineage
10-2665	Guinea	2010			New	R	S	S	R	33	Euro-American	Modern lineage
10-2657	Guinea	2010			New	R	S	S	R	59	Euro-American	Modern lineage
081391	Niger	2008			Retreatment	R	R	R	R	373	Euro-American	Modern lineage
081394	Niger	2008			Retreatment	R	R	R	R	373	Euro-American	Modern lineage
081396	Niger	2008			Retreatment	R	R	R	R	61	Euro-American	Modern lineage
081398	Niger	2008			Retreatment	R	S	R	R	orphan	Euro-American	Modern lineage
081400	Niger	2008			Retreatment	R	R	R	R	orphan	Euro-American	Modern lineage
081402	Niger	2008			Retreatment	R	R	R	R	61	Euro-American	Modern lineage
081404	Niger	2008			Retreatment	R	R	R	R	373	Euro-American	Modern lineage
081406	Niger	2008			Retreatment	R	R	R	R	orphan	Euro-American	Modern lineage
081407	Niger	2008			Retreatment	R	S	R	R	373	Euro-American	Modern lineage
081720	Niger	2008			Retreatment	R	R	R	R	326	West African 2	Ancient lineage
081408	Niger	2008			Retreatment	R	R	R	R	orphan	Euro-American	Modern lineage
081015	Niger	2008			Retreatment	R	R	R	R	61	Euro-American	Modern lineage
081016	Niger	2008			Retreatment	R	R	R	R	61	Euro-American	Modern lineage
081020	Niger	2008			Retreatment	R	R	R	R	373	Euro-American	Modern lineage
081021	Niger	2008			Retreatment	R	R	R	R	orphan	Euro-American	Modern lineage
081023	Niger	2008			Retreatment	R	S	R	R	61	Euro-American	Modern lineage
081025	Niger	2008			Retreatment	R	R	R	R	61	Euro-American	Modern lineage
081028	Niger	2008			Retreatment	R	S	R	R	373	Euro-American	Modern lineage
081029	Niger	2008			Retreatment	R	S	R	R	373	Euro-American	Modern lineage
081519	Niger	2008			Retreatment	R	S	R	R	373	Euro-American	Modern lineage
081522	Niger	2008			Retreatment	R	R	R	R	373	Euro-American	Modern lineage
081524	Niger	2008			Retreatment	R	S	R	R	61	Euro-American	Modern lineage
081525	Niger	2008			Retreatment	R	R	R	R	61	Euro-American	Modern lineage
081526	Niger	2008			Retreatment	R	R	R	R	61	Euro-American	Modern lineage
081549	Niger	2008			Retreatment	R	R	R	R	532	West African 2	Ancient lineage
081551	Niger	2008			Retreatment	R	R	R	R	61	Euro-American	Modern lineage
081759	Niger	2008			Retreatment	R	R	R	R	61	Euro-American	Modern lineage
081761	Niger	2008			Retreatment	R	S	R	R	373	Euro-American	Modern lineage
081762	Niger	2008			Retreatment	R	R	R	R	61	Euro-American	Modern lineage
081765	Niger	2008			Retreatment	R	R	R	R	373	Euro-American	Modern lineage
081766	Niger	2008			Retreatment	R	R	R	R	373	Euro-American	Modern lineage
081913	Niger	2008			Retreatment	R	R	R	R	61	Euro-American	Modern lineage
081769	Niger	2008			Retreatment	R	R	R	R	61	Euro-American	Modern lineage
082104	Niger	2008			Retreatment	R	R	R	R	orphan	West African 1	Ancient lineage
082105	Niger	2008			Retreatment	R	R	R	R	61	Euro-American	Modern lineage
082478	Niger	2008			Retreatment	R	S	R	R	orphan	Euro-American	Modern lineage
082480	Niger	2008			Retreatment	R	R	R	R	61	Euro-American	Modern lineage
082482	Niger	2008			Retreatment	R	S	R	R	119	Euro-American	Modern lineage
082951	Niger	2008			Retreatment	R	S	R	S	orphan	Euro-American	Modern lineage
082955	Niger	2008			Retreatment	R	S	S	R	373	Euro-American	Modern lineage
083518	Niger	2008			Retreatment	R	S	R	R	373	Euro-American	Modern lineage
083519	Niger	2008			Retreatment	R	R	R	R	61	Euro-American	Modern lineage
083522	Niger	2008			Retreatment	R	R	R	R	61	Euro-American	Modern lineage
083523	Niger	2008			Retreatment	R	R	R	R	1204	Indo-Oceanic	Ancient lineage
084104	Niger	2008			Retreatment	R	R	S	R	1	East-Asian	Modern lineage
083915	Niger	2008			Retreatment	R	R	R	R	61	Euro-American	Modern lineage
090083	Niger	2009			Retreatment	R	R	R	R	373	Euro-American	Modern lineage
090085	Niger	2009			Retreatment	R	R	R	R	373	Euro-American	Modern lineage
090086	Niger	2009			Retreatment	R	R	R	R	373	Euro-American	Modern lineage
090089	Niger	2009			Retreatment	R	R	R	R	373	Euro-American	Modern lineage
090090	Niger	2009			Retreatment	R	S	R	R	61	Euro-American	Modern lineage
090343	Niger	2009			Retreatment	R	R	R	R	61	Euro-American	Modern lineage
090024	Niger	2009			Retreatment	R	R	S	S	373	Euro-American	Modern lineage
970136	Senegal	1997			Retreatment	S	S	S	S	50	Euro-American	Modern lineage
970145	Senegal	1997			Retreatment	S	S	S	S	50	Euro-American	Modern lineage
970149	Senegal	1997			Retreatment	S	S	S	S	53	Euro-American	Modern lineage
970150	Senegal	1997			Retreatment	S	S	S	S	1	East-Asian	Modern lineage
970151	Senegal	1997			Retreatment	S	S	S	S	442	Euro-American	Modern lineage
970153	Senegal	1997			Retreatment	S	S	S	S	326	West African 2	Ancient lineage
970154	Senegal	1997			Retreatment	S	S	S	R	181	West African 2	Ancient lineage
970156	Senegal	1997			Retreatment	S	S	S	S	1	East-Asian	Modern lineage
970162	Senegal	1997			Retreatment	S	S	S	S	42	Euro-American	Modern lineage
970163	Senegal	1997			Retreatment	S	S	S	S	61	Euro-American	Modern lineage
970165	Senegal	1997			Retreatment	S	S	S	S	orphan	Euro-American	Modern lineage
970167	Senegal	1997			Retreatment	S	S	S	S	78	Euro-American	Modern lineage
970172	Senegal	1997			Retreatment	S	S	S	S	53	Euro-American	Modern lineage
970175	Senegal	1997			Retreatment	S	S	S	S	61	Euro-American	Modern lineage
970176	Senegal	1997			Retreatment	S	S	S	S	53	Euro-American	Modern lineage
970178	Senegal	1997			Retreatment	S	S	S	S	1	East-Asian	Modern lineage
970179	Senegal	1997			Retreatment	S	S	S	S	53	Euro-American	Modern lineage
970180	Senegal	1997			Retreatment	S	S	S	S	47	Euro-American	Modern lineage
970181	Senegal	1997			Retreatment	S	S	S	S	53	Euro-American	Modern lineage
970183	Senegal	1997			Retreatment	S	R	S	S	1	East-Asian	Modern lineage
970186	Senegal	1997			Retreatment	S	S	S	S	78	Euro-American	Modern lineage
030233	Senegal	2003			Retreatment	S	S	S	S	137	Euro-American	Modern lineage
030230	Senegal	2003			Retreatment	S	S	S	S	60	Euro-American	Modern lineage
030229	Senegal	2003			Retreatment	S	S	S	S	183	Euro-American	Modern lineage
030227	Senegal	2003			Retreatment	S	S	S	S	1629	Euro-American	Modern lineage
030226	Senegal	2003			Retreatment	R	R	R	S	53	Euro-American	Modern lineage
030223	Senegal	2003			Retreatment	S	S	S	S	183	Euro-American	Modern lineage
030231	Senegal	2003			Retreatment	S	S	S	S	orphan	West African 2	Ancient lineage
030224	Senegal	2003			Retreatment	R	S	R	S	53	Euro-American	Modern lineage
030232	Senegal	2003			Retreatment	S	S	S	R	53	Euro-American	Modern lineage
030234	Senegal	2003			Retreatment	S	S	S	S	31	Euro-American	Modern lineage
080599	Senegal	2008			New	S	S	S	S	102	Euro-American	Modern lineage
080603	Senegal	2008			New	R	S	S	R	53	Euro-American	Modern lineage
080605	Senegal	2008			New	S	S	S	S	61	Euro-American	Modern lineage
080617	Senegal	2008			New	S	S	S	S	61	Euro-American	Modern lineage
080618	Senegal	2008			New	R	S	R	R	326	West African 2	Ancient lineage
080619	Senegal	2008			New	R	S	S	R	49	Euro-American	Modern lineage
080620	Senegal	2008			New	S	S	S	S	60	Euro-American	Modern lineage
080627	Senegal	2008			New	S	S	S	S	60	Euro-American	Modern lineage
10-1202	Senegal	2010			New	S	S	S	R	2	Euro-American	Modern lineage
10-1203	Senegal	2010			New	S	S	S	R	203	Unkown (CAS)	Modern lineage
10-1204	Senegal	2010			New	S	S	S	S	61	Euro-American	Modern lineage
10-1205	Senegal	2010			New	S	S	S	S	1	East-Asian	Modern lineage
10-1206	Senegal	2010			New	S	S	S	S	78	Euro-American	Modern lineage
10-1207	Senegal	2010			New	S	S	S	S	504	Euro-American	Modern lineage
10-1209	Senegal	2010			New	S	S	S	S	2	Euro-American	Modern lineage
10-1211	Senegal	2010			New	S	S	R	S	182	Euro-American	Modern lineage
10-1212	Senegal	2010			New	S	S	S	S	1	East-Asian	Modern lineage
10-1213	Senegal	2010			New	S	S	S	S	orphan	Euro-American	Modern lineage
10-1214	Senegal	2010			New	S	S	S	S	60	Euro-American	Modern lineage
10-1215	Senegal	2010			New	S	S	S	S	1	East-Asian	Modern lineage
10-1226	Senegal	2010			New	S	S	S	S	54	Indo-Oceanic	Ancient lineage
10-1231	Senegal	2010			New	S	S	S	S	orphan	West African 2	Ancient lineage
10-1668	Senegal	2010			New	R	S	S	S	53	Euro-American	Modern lineage
10-1669	Senegal	2010			New	S	S	S	S	1	East-Asian	Modern lineage
10-1671	Senegal	2010			New	S	S	S	R	1	East-Asian	Modern lineage
10-1672	Senegal	2010			New	S	S	S	S	1	East-Asian	Modern lineage
10-1673	Senegal	2010			New	S	S	S	S	105	Indo-Oceanic	Ancient lineage
10-1677	Senegal	2010			New	S	S	S	S	203	Unkown (CAS)	Modern lineage
10-1678	Senegal	2010			New	S	S	S	S	203	Unkown (CAS)	Modern lineage
10-1679	Senegal	2010			New	S	S	S	S	orphan	West African 2	Ancient lineage
10-1682	Senegal	2010			New	S	S	S	S	187	West African 2	Ancient lineage
10-1683	Senegal	2010			New	S	S	S	S	188	West African 2	Ancient lineage
10-1685	Senegal	2010			New	R	R	R	R	42	Euro-American	Modern lineage
11-0300	Senegal	2011			Retreatment	S	S	S	S	1	East-Asian	Modern lineage
11-0301	Senegal	2011			Retreatment	S	S	S	S	53	Euro-American	Modern lineage
11-0303	Senegal	2011			Retreatment	S	S	S	S	73	Euro-American	Modern lineage
11-0304	Senegal	2011			Retreatment	S	S	S	S	105	Indo-Oceanic	Ancient lineage
11-0305	Senegal	2011			Retreatment	S	S	S	S	50	Euro-American	Modern lineage
11-0306	Senegal	2011			Retreatment	S	S	S	S	205	Euro-American	Modern lineage
11-0307	Senegal	2011			Retreatment	S	S	S	S	60	Euro-American	Modern lineage
11-0308	Senegal	2011			Retreatment	R	R	R	R	740	Euro-American	Modern lineage
11-0309	Senegal	2011			Retreatment	R	R	R	R	53	Euro-American	Modern lineage
11-0310	Senegal	2011			Retreatment	R	R	R	R	740	Euro-American	Modern lineage
11-0311	Senegal	2011			Retreatment	S	S	S	S	orphan	Euro-American	Modern lineage
11-0312	Senegal	2011			Retreatment	S	S	S	R	50	Euro-American	Modern lineage
11-0313	Senegal	2011			Retreatment	R	S	S	R	102	Euro-American	Modern lineage
11-0315	Senegal	2011			Retreatment	R	S	S	R	53	Euro-American	Modern lineage
11-0320	Senegal	2011			Retreatment	S	S	S	S	orphan	West African 2	Ancient lineage
060789	Benin	2006	22	Male	New	S	S	S	S	146	West African 1	Ancient lineage
060793	Benin	2006	20	Male	New	S	S	S	S	330	West African 1	Ancient lineage
060794	Benin	2006	44	Male	New	S	S	S	S	200	Euro-American	Modern lineage
060795	Benin	2006	40	Male	New	S	S	S	S	61	Euro-American	Modern lineage
060799	Benin	2006	51	Male	New	S	S	S	S	438	West African 1	Ancient lineage
060802	Benin	2006	22	Male	New	S	S	S	S	255	East-Asian	Modern lineage
060804	Benin	2006			New	S	S	S	S	61	Euro-American	Modern lineage
060805	Benin	2006			New	S	S	S	S	61	Euro-American	Modern lineage
060809	Benin	2006			New	S	S	S	S	orphan	Euro-American	Modern lineage
060814	Benin	2006	22	Male	New	S	S	S	S	61	Euro-American	Modern lineage
060816	Benin	2006	24	Female	New	S	S	S	S	844	Euro-American	Modern lineage
060817	Benin	2006	30	Male	New	S	S	S	S	119	Euro-American	Modern lineage
060818	Benin	2006	35	Female	New	S	S	S	S	61	Euro-American	Modern lineage
060820	Benin	2006	31	Female	New	S	S	S	S	451	Euro-American	Modern lineage
060826	Benin	2006	40	Male	New	S	S	S	S	838	Euro-American	Modern lineage
060828	Benin	2006	29	Female	New	S	S	S	R	1	East-Asian	Modern lineage
060834	Benin	2006	32	Male	New	S	S	S	S	438	West African 1	Ancient lineage
060835	Benin	2006	28	Male	New	S	S	S	R	1	East-Asian	Modern lineage
060838	Benin	2006	28	Male	New	S	S	S	S	1166	Euro-American	Modern lineage
060846	Benin	2006	40	Male	New	S	S	S	S	330	West African 1	Ancient lineage
060877	Benin	2006	58	Male	New	S	S	S	S	50	Euro-American	Modern lineage
060878	Benin	2006	40	Male	New	S	S	S	S	50	Euro-American	Modern lineage
060881	Benin	2006	20	Male	New	R	R	R	R	61	Euro-American	Modern lineage
060882	Benin	2006	58	Male	New	S	S	S	S	61	Euro-American	Modern lineage
060883	Benin	2006	20	Male	New	S	S	S	S	61	Euro-American	Modern lineage
060884	Benin	2006	30	Male	New	S	S	S	S	61	Euro-American	Modern lineage
060885	Benin	2006	39	Male	New	S	S	S	S	463	Euro-American	Modern lineage
060886	Benin	2006	44	Female	New	S	S	S	S	432	Euro-American	Modern lineage
060890	Benin	2006	30	Male	New	S	S	S	S	61	Euro-American	Modern lineage
060892	Benin	2006	26	Male	New	S	S	S	S	342	Indo-Oceanic	Ancient lineage
060893	Benin	2006	30	Male	New	S	S	S	S	50	Euro-American	Modern lineage
060895	Benin	2006	27	Male	New	S	S	S	S	438	West African 1	Ancient lineage
060896	Benin	2006	27	Male	New	S	S	S	S	462	Euro-American	Modern lineage
060897	Benin	2006	25	Male	New	S	S	S	S	61	Euro-American	Modern lineage
060899	Benin	2006	46	Male	New	S	S	S	S	61	Euro-American	Modern lineage
060900	Benin	2006	31	Male	New	R	S	S	S	53	Euro-American	Modern lineage
060904	Benin	2006	20	Female	New	S	S	S	R	1	East-Asian	Modern lineage
060907	Benin	2006	30	Male	New	S	S	S	S	342	Indo-Oceanic	Ancient lineage
060909	Benin	2006	22	Male	New	S	S	S	S	61	Euro-American	Modern lineage
060913	Benin	2006	21	Male	New	S	S	S	S	438	West African 1	Ancient lineage
060914	Benin	2006			New	S	S	S	R	61	Euro-American	Modern lineage
060915	Benin	2006			New	S	S	S	S	61	Euro-American	Modern lineage
060916	Benin	2006			New	S	S	S	S	61	Euro-American	Modern lineage
10-1518	Benin	2010			Retreatment	S	S	S	S	62	Euro-American	Modern lineage
10-1519	Benin	2010			Retreatment	S	S	S	S	orphan	West African 1	Ancient lineage
10-1522	Benin	2010			Retreatment	R	R	R	R	61	Euro-American	Modern lineage
10-1523	Benin	2010			Retreatment	S	S	S	S	772	Euro-American	Modern lineage
10-1525	Benin	2010			Retreatment	R	S	S	R	403	Euro-American	Modern lineage
10-1526	Benin	2010			Retreatment	S	S	S	S	181	West African 2	Ancient lineage
10-1527	Benin	2010			Retreatment	S	S	S	S	168	Euro-American	Modern lineage
10-1528	Benin	2010			Retreatment	S	S	S	S	1652	Euro-American	Modern lineage
10-1529	Benin	2010			Retreatment	S	S	S	R	orphan	Euro-American	Modern lineage
10-1549	Benin	2010			Retreatment	R	S	S	R	1135	Euro-American	Modern lineage
10-1552	Benin	2010			Retreatment	R	S	S	S	615	Euro-American	Modern lineage
10-1556	Benin	2010			Retreatment	R	R	R	R	281	Euro-American	Modern lineage
10-1564	Benin	2010			Retreatment	S	S	S	S	50	Euro-American	Modern lineage
10-1565	Benin	2010			Retreatment	S	S	S	S	522	Euro-American	Modern lineage
10-1570	Benin	2010			Retreatment	S	S	S	S	61	Euro-American	Modern lineage
10-1571	Benin	2010			Retreatment	R	R	R	R	61	Euro-American	Modern lineage
10-1572	Benin	2010			Retreatment	S	S	S	R	844	Euro-American	Modern lineage
10-1573	Benin	2010			Retreatment	S	S	S	S	orphan	Indo-Oceanic	Ancient lineage
10-1574	Benin	2010			Retreatment	R	S	S	S	925	Euro-American	Modern lineage
10-1575	Benin	2010			Retreatment	S	S	S	S	61	Euro-American	Modern lineage
10-1576	Benin	2010			Retreatment	R	S	S	R	orphan	West African 1	Ancient lineage
10-1579	Benin	2010			Retreatment	R	R	R	R	61	Euro-American	Modern lineage
10-1584	Benin	2010			Retreatment	S	S	S	S	1204	Indo-Oceanic	Ancient lineage
10-1586	Benin	2010			Retreatment	R	S	S	R	655	Euro-American	Modern lineage
10-1588	Benin	2010			Retreatment	S	S	S	S	61	Euro-American	Modern lineage
10-1590	Benin	2010			Retreatment	S	S	S	S	53	Euro-American	Modern lineage
10-1593	Benin	2010			Retreatment	S	S	S	S	orphan	West African 1	Ancient lineage
11-1637	Benin	2011			Retreatment	R	R	R	R	373	Euro-American	Modern lineage
11-1639	Benin	2011			Retreatment	R	R	R	R	61	Euro-American	Modern lineage
11-1640	Benin	2011			Retreatment	S	S	S	S	orphan	West African 1	Ancient lineage
11-1641	Benin	2011			Retreatment	S	S	S	R	1	East-Asian	Modern lineage
11-1642	Benin	2011			Retreatment	R	R	R	R	61	Euro-American	Modern lineage
11-1643	Benin	2011			Retreatment	S	S	S	S	61	Euro-American	Modern lineage
11-1644	Benin	2011			Retreatment	S	S	S	S	307	Euro-American	Modern lineage
11-1646	Benin	2011			Retreatment	R	S	S	S	orphan	Euro-American	Modern lineage
11-1648	Benin	2011			Retreatment	R	S	S	S	orphan	Euro-American	Modern lineage
11-1650	Benin	2011			Retreatment	R	R	R	R	orphan	Euro-American	Modern lineage
11-1652	Benin	2011			Retreatment	S	S	S	R	61	Euro-American	Modern lineage
11-1653	Benin	2011			Retreatment	R	R	R	R	373	Euro-American	Modern lineage
11-1654	Benin	2011			Retreatment	R	S	R	S	orphan	Euro-American	Modern lineage
11-1655	Benin	2011			Retreatment	S	S	S	S	61	Euro-American	Modern lineage
11-1657	Benin	2011			Retreatment	R	R	R	R	orphan	Indo-Oceanic	Ancient lineage
11-1658	Benin	2011			Retreatment	S	R	S	R	1	East-Asian	Modern lineage
